# Supplementary material for: Cell cycle stage-specific transcriptional activation of cyclins mediated by HAT2-dependent H4K10 acetylation of promoters in Leishmania donovani
Source: PLoS Pathog. 2017 Sep 22;13(9):e1006615. doi: 10.1371/journal.ppat.1006615 (PMC5627965; doi:10.1371/journal.ppat.1006615)
Supplement: S4 Table — (XLSX) [file ppat.1006615.s005.xlsx]

## Sheet: Sheet1
Table S4: Downregulated genes in HAT2-hKO
S. No.	Gene ID number	Description	ProbeName	F.C Exp 1	F.C Exp 2	Avg	p value
1	LdBPK_010130.1	Hypothetical protein	LDBPK_010130	1.66926	1.41911	1.54419	0.0819664
2	LdBPK_010640.1	Hypothetical protein	LDBPK_010640	1.80813	1.51878	1.66345	0.0323738
3	LdBPK_010760.1	Hypothetical protein	LDBPK_010760	1.61729	1.90466	1.76097	0.119359
4	LdBPK_013360.1	Hypothetical protein	LDBPK_013360	3.35192	3.36344	3.35768	3.45891e-05
5	LdBPK_020430.1	Mitochondrial outer membrane protein porin	LDBPK_020430	1.48669	1.44768	1.46718	0.0683202
6	LdBPK_020490.1	Hypothetical protein	LDBPK_020490	1.6627	1.84172	1.75221	0.0858214
7	LdBPK_040430.1	Calpain-like cysteine peptidase	LDBPK_040430	1.50918	1.52787	1.51853	0.0165256
8	LdBPK_050440.1	Hypothetical protein	LDBPK_050440	1.64261	1.57454	1.60858	0.0037582
9	LdBPK_050710.1	CYC4	LDBPK_050710	1.72498	1.42049	1.57273	0.055054
10	LdBPK_050720.1	Phophatase-like protein	LDBPK_050720	2.05201	1.59854	1.82527	0.0547774
11	LdBPK_050900.1	Surface antigen-like protein	LDBPK_050900	1.58788	1.67576	1.63182	0.00305365
12	LdBPK_051210.1	Surface antigen-like protein	LDBPK_051210	1.83709	1.83775	1.83742	0.100753
13	LdBPK_060050.1	Hypothetical protein	LDBPK_060050	1.67605	1.35456	1.51531	0.0831773
14	LdBPK_061290.1	FAD binding domain containing protein	LDBPK_061290	1.4505	1.40302	1.42676	0.194496
15	LdBPK_071150.1	RNA binding protein-like protein	LDBPK_071150	1.64027	1.51952	1.5799	0.00734272
16	LdBPK_080120.1	Hypothetical protein	LDBPK_080120	2.88561	2.7477	2.81665	0.409547
17	LdBPK_080480.1	Small ubiquitin protein	LDBPK_080480	1.62907	1.38707	1.50807	0.0372589
18	LdBPK_080640.1	Hypothetical protein	LDBPK_080640	1.37937	1.97913	1.67925	0.175263
19	LdBPK_080900.1	Dpy-30 motif containing protein	LDBPK_080900	1.61644	1.4638	1.54012	0.0182646
20	LdBPK_080950.1	Cathepsin L-like protease	LDBPK_080950	1.7801	2.09705	1.93857	0.0152633
21	LdBPK_081020.1	Stress-induced protein sti1	LDBPK_081020	2.10802	2.26134	2.18468	0.0194842
22	LdBPK_090110.1	RNA-binding protein 5-like protein	LDBPK_090110	1.34412	1.55531	1.44971	0.0926963
23	LdBPK_090230.1	Domain of unknown function (DUF4586)	LDBPK_090230	1.39672	1.42149	1.4091	0.0331112
24	LdBPK_090490.1	Tetratricopeptide repeat protein 8	LDBPK_090490	1.4246	1.44808	1.43634	0.00910766
25	LdBPK_090760.1	Hypothetical protein	LDBPK_090760	1.31962	1.57254	1.44608	0.0543181
26	LdBPK_090910.1	Hypothetical protein	LDBPK_090910	3.25099	3.20503	3.22801	0.00533764
27	LdBPK_091130.1	Eukaryotic translation IF2 subunit	LDBPK_091130	5.89213	5.01175	5.45194	0.00236752
28	LdBPK_091260.1	Hypothetical protein	LDBPK_091260	1.59261	1.4617	1.52715	0.0382667
29	LdBPK_100230.1	Hypothetical protein	LDBPK_100230	1.80891	1.75491	1.78191	0.00251608
30	LdBPK_100670.1	FLA1-binding protein	LDBPK_100670	1.48276	1.50789	1.49532	0.000909248
31	LdBPK_100860.1	Hypothetical protein	LDBPK_100860	1.37542	1.45481	1.41511	0.0257358
32	LdBPK_110400.1	Tubulin-tyrsoine ligase-like protein	LDBPK_110400	1.65274	1.37786	1.5153	0.0799543
33	LdBPK_111040.1	Hypothetical protein	LDBPK_111040	1.57249	1.41658	1.49453	0.0287441
34	LdBPK_120410.1	Hypothetical protein	LDBPK_120410	1.62741	1.64421	1.63581	0.00050055
35	LdBPK_120661.1	Hypothetical protein	LDBPK_120661	1.59201	1.48351	1.53776	0.00667859
36	LdBPK_120740.1	n-Ethylmaleimide reductase-like protein	LDBPK_120740	1.4119	1.39759	1.40474	0.00511275
37	LdBPK_130340.1	Hypothetical protein	LDBPK_130340	1.92306	1.66109	1.79207	0.0155345
38	LdBPK_130440.1	Uncharacterized ACR, COG1678	LDBPK_130440	2.37388	1.85883	2.11636	0.0270493
39	LdBPK_130770.1	Hypothetical protein	LDBPK_130770	1.72904	1.66995	1.69949	0.0462735
40	LdBPK_131610.1	Hypothetical protein	LDBPK_131610	1.55221	2.26139	1.9068	0.125828
41	LdBPK_140010.1	Exosome complex exonuclease	LDBPK_140010	1.43975	1.53618	1.48796	0.00957467
42	LdBPK_140020.1	Phosphatidylinositol 3-kinase 2	LDBPK_140020	1.42069	1.44983	1.43526	0.00112054
43	LdBPK_140060.1	Hypothetical protein	LDBPK_140060	1.43801	1.48406	1.46103	0.00299376
44	LdBPK_140100.1	CH domain containing protein	LDBPK_140100	1.89399	1.83812	1.86606	0.000617896
45	LdBPK_140120.1	Hypothetical protein	LDBPK_140120	1.45762	1.49149	1.47455	0.00433891
46	LdBPK_140130.1	Nucleoside hydrolase-like protein	LDBPK_140130	1.38615	1.458	1.42207	0.0131936
47	LdBPK_140160.1	Hypothetical protein	LDBPK_140160	1.40796	1.43169	1.41983	0.000773535
48	LdBPK_140200.1	Bardet-Biedl syndrome 10 protein homolog	LDBPK_140200	1.5213	1.53898	1.53014	0.000778405
49	LdBPK_140290.1	Hypothetical protein	LDBPK_140290	1.36762	1.43478	1.4012	0.0226197
50	LdBPK_140340.1	Inositol polyphosphate kinase-like protein	LDBPK_140340	1.86986	1.84747	1.85867	0.00138976
51	LdBPK_140390.1	Hypothetical protein	LDBPK_140390	1.75334	1.51338	1.63336	0.0690775
52	LdBPK_140400.1	Hypothetical protein	LDBPK_140400	1.79927	1.3769	1.58808	0.0786315
53	LdBPK_140410.1	Hypothetical protein	LDBPK_140410	1.39553	1.51073	1.45313	0.017839
54	LdBPK_140430.1	Hypothetical protein	LDBPK_140430	1.35653	1.39126	1.3739	0.0329352
55	LdBPK_140440.1	mRNA capping enzyme, beta chain	LDBPK_140440	1.45384	1.47006	1.46195	0.000220807
56	LdBPK_140450.1	Pyridine nucleotide-disulphide oxidoreductase	LDBPK_140450	1.38548	1.35339	1.36943	0.00242192
57	LdBPK_140500.1	Hypothetical protein	LDBPK_140500	1.57251	1.3302	1.45135	0.0591409
58	LdBPK_140530.1	Hypothetical protein	LDBPK_140530	1.34403	1.53039	1.43721	0.0326059
59	LdBPK_140600.1	Hypothetical protein	LDBPK_140600	1.46423	1.37624	1.42024	0.0159211
60	LdBPK_140610.1	Hypothetical protein	LDBPK_140610	1.41857	1.3928	1.40568	0.00144083
61	LdBPK_140620.1	Hypothetical protein	LDBPK_140620	1.36725	1.44452	1.40588	0.0137132
62	LdBPK_140630.1	Hypothetical protein	LDBPK_140630	1.4546	1.66048	1.55754	0.108409
63	LdBPK_140670.1	Fatty acid elongase	LDBPK_140670	1.52261	1.6369	1.57976	0.0240974
64	LdBPK_140680.1	Fatty acid elongase	LDBPK_140680	1.46056	1.46564	1.4631	0.0143246
65	LdBPK_140750.1	Fatty acid elongase	LDBPK_140750	1.54897	1.41791	1.48344	0.22087
66	LdBPK_140760.1	Fatty acid elongase	LDBPK_140760	1.88681	1.91977	1.90329	0.00226222
67	LdBPK_140800.1	Fatty acid elongase	LDBPK_140800	1.60052	1.49917	1.54984	0.0217622
68	LdBPK_140810.1	Hypothetical protein	LDBPK_140810	1.48646	1.49166	1.48906	0.00409946
69	LdBPK_140840.1	Ribosomal protein L21	LDBPK_140840	1.6042	1.56695	1.58557	0.000955509
70	LdBPK_140850.1	Hypothetical protein	LDBPK_140850	1.59929	1.57896	1.58912	0.00109345
71	LdBPK_141040.1	Sodium/Hydrogen exchanger	LDBPK_141040	1.62432	1.84658	1.73545	0.221172
72	LdBPK_141050.1	ADP/ATP mitochondrial carrier-like protein	LDBPK_141050	1.48887	1.43849	1.46368	0.0145376
73	LdBPK_141070.1	Hypothetical protein	LDBPK_141070	1.40735	1.48079	1.44407	0.00595727
74	LdBPK_141090.1	Hypothetical protein	LDBPK_141090	1.61745	1.54892	1.58319	0.00659458
75	LdBPK_141100.1	Domain of unknown function (DUF202)	LDBPK_141100	1.44736	1.33905	1.39321	0.0163535
76	LdBPK_141140.1	Protein kinase	LDBPK_141140	1.79358	1.36854	1.58106	0.0874003
77	LdBPK_141150.1	Hypothetical protein	LDBPK_141150	1.3595	1.39479	1.37714	0.00247069
78	LdBPK_141160.1	PQ loop repeat	LDBPK_141160	1.44946	1.48937	1.46941	0.00225929
79	LdBPK_141180.1	Kinesin K39	LDBPK_141180	1.57887	1.62897	1.60392	0.00109171
80	LdBPK_141190.1	Kinesin K39	LDBPK_141190	2.0107	1.60737	1.80904	0.0368063
81	LdBPK_141250.1	Ras-like small GTPases	translation	1.4881	1.40231	1.44521	0.02725
82	LdBPK_141290.1	NLI interacting factor-like phosphatase	LDBPK_141290	1.66772	1.66784	1.66778	1.07496e-06
83	LdBPK_141360.1	NADP oxidoreductase coenzy. F420-dependent	LDBPK_141360	1.36691	1.41693	1.39192	0.00641337
84	LdBPK_141390.1	Hypothetical protein	LDBPK_141390	1.55117	1.71546	1.63332	0.010838
85	LdBPK_141460.1	Tyrosyl-tRNA synthetase	LDBPK_141460	1.42581	1.39399	1.4099	0.00530875
86	LdBPK_141500.1	Phosphoglycan beta 1,3 galactosyltransferase	LDBPK_141500	1.56046	1.53423	1.54734	0.00116705
87	LdBPK_141520.1	Hypothetical protein	LDBPK_141520	1.49389	1.61097	1.55243	0.00730383
88	LdBPK_141540.1	Cytoskeleton associated protein	LDBPK_141540	2.44377	2.02052	2.23214	0.0171601
89	LdBPK_141560.1	Mitochondrial pyruvate carrier 2	LDBPK_141560	1.32281	1.4249	1.37385	0.0211857
90	LdBPK_141570.1	Hypothetical protein	LDBPK_141570	1.49337	1.59052	1.54195	0.00536592
91	LdBPK_141580.1	Glutathione-S-transferase/glutaredoxin	LDBPK_141580	1.38991	1.37794	1.38393	0.00123855
92	LdBPK_141590.1	Synaptojanin (N-terminal domain)	LDBPK_141590	1.4237	1.41641	1.42006	0.00425248
93	LdBPK_151010.1	40S Ribosomal protein S3	LDBPK_151010	1.35595	1.50841	1.43218	0.196369
94	LdBPK_151040.1	DNA repair protein Rad9	LDBPK_151040	1.35983	2.09571	1.72777	0.349259
95	LdBPK_151070.1	Glutamate dehydrogenase	LDBPK_151070	1.69678	1.63849	1.66764	0.0416808
96	LdBPK_160120.1	Phosphotransferase enzyme family	LDBPK_160120	1.32509	1.54251	1.4338	0.0423635
97	LdBPK_160450.1	Fucose kinase	LDBPK_160450	1.47318	1.34629	1.40974	0.0262001
98	LdBPK_160760.1	Transaldolase	LDBPK_160760	1.99072	1.73698	1.86385	0.0431826
99	LdBPK_160830.1	Iron-sulfur assembly protein 1	LDBPK_160830	1.88948	2.14945	2.01946	0.0604687
100	LdBPK_161090.1	Protein of unknown function (DUF3184)	LDBPK_161090	2.41925	2.15672	2.28799	0.0639148
101	LdBPK_170710.1	Hypothetical protein	LDBPK_170710	1.82394	1.33822	1.58108	0.105352
102	LdBPK_170730.1	EF-hand domain pair	LDBPK_170730	1.42999	1.44328	1.43664	0.426741
103	LdBPK_171250.1	5'-3' exoribonuclease B	LDBPK_171250	1.72541	2.73706	2.23123	0.129918
104	LdBPK_190930.1	FYVE zinc finger	LDBPK_190930	1.45685	1.39075	1.4238	0.00729541
105	LdBPK_200430.1	Phosphatase-like domain-containing protein	LDBPK_200430	1.91324	1.84497	1.87911	0.0565917
106	LdBPK_200750.1	Hypothetical protein	LDBPK_200750	1.39641	1.35126	1.37384	0.240872
107	LdBPK_200760.1	Hypothetical protein	LDBPK_200760	1.44933	1.49767	1.4735	0.00205329
108	LdBPK_201240.1	Calpain-like cysteine peptidase	LDBPK_201240	2.21393	2.00072	2.10733	0.0136317
109	LdBPK_210620.1	Qc-SNARE protein	LDBPK_210620	1.8945	1.73688	1.81569	0.0124788
110	LdBPK_211530.1	Synaptobrevin	LDBPK_211530	1.32404	1.48881	1.40643	0.178786
111	LdBPK_220490.1	Proteasome regulatory ATPase subunit 5	LDBPK_220490	2.14075	1.9716	2.05618	0.00381233
112	LdBPK_220930.1	Dynein heavy chain	LDBPK_220930	1.67429	1.35418	1.51424	0.0623124
113	LdBPK_221180.1	Hypothetical protein	LDBPK_221180	1.46994	1.39875	1.43434	0.00652879
114	LdBPK_230130.1	Concanavalin A-like lectin	LDBPK_230130	1.39046	1.38693	1.3887	0.000155982
115	LdBPK_230520.1	Hypothetical protein	LDBPK_230520	1.92186	1.55993	1.74089	0.0408959
116	LdBPK_231920.1	Protoheme IX farnesyltransferase	LDBPK_231920	1.60588	1.45305	1.52946	0.0179779
117	LdBPK_240530.1	DNAJ domain protein	LDBPK_240530	1.71102	1.58808	1.64955	0.0501027
118	LdBPK_240910.1	DNA polymerase theta	LDBPK_240910	1.43025	1.39704	1.41364	0.0152621
119	LdBPK_241270.1	Hypothetical protein	LDBPK_241270	2.36932	2.20437	2.28685	0.0063688
120	LdBPK_242070.1	Hypothetical protein	LDBPK_242070	1.44578	1.54119	1.49348	0.019047
121	LdBPK_250550.1	Scd6-like Sm domain containing protein	LDBPK_250550	1.53075	1.66962	1.60018	0.0219888
122	LdBPK_251720.1	Hypothetical protein	LDBPK_251720	1.93383	1.90455	1.91919	0.0246303
123	LdBPK_260940.1	NMD3 family	LDBPK_260940	1.8354	1.53719	1.68629	0.0281672
124	LdBPK_261310.1	Hypothetical protein	LDBPK_261310	1.42035	1.49147	1.45591	0.00519713
125	LdBPK_261460.1	Hypothetical protein	LDBPK_261460	1.55486	1.35673	1.45579	0.0328258
126	LdBPK_261990.1	Hypothetical protein	LDBPK_261990	1.5013	1.39171	1.4465	0.0181571
127	LdBPK_262020.1	Hypothetical protein	LDBPK_262020	1.35998	1.4893	1.42464	0.0404992
128	LdBPK_262090.1	Hypothetical protein	LDBPK_262090	1.75412	2.02032	1.88722	0.0162869
129	LdBPK_262420.1	Peroxisomal membrane protein 4	LDBPK_262420	2.40811	2.11217	2.26014	0.0157514
130	LdBPK_270870.1	Hypothetical protein	LDBPK_270870	1.52681	1.38754	1.45717	0.022528
131	LdBPK_271060.1	Protein phosphatase 2C	LDBPK_271060	1.68096	1.62124	1.6511	0.122898
132	LdBPK_271100.1	Hypothetical protein	LDBPK_271100	1.48852	1.55555	1.52203	0.00324193
133	LdBPK_272090.1	Hypothetical protein	LDBPK_272090	2.24187	1.80146	2.02167	0.0556888
134	LdBPK_280900.1	RNA binding protein rbp16	LDBPK_280900	1.82571	1.81814	1.82193	0.115893
135	LdBPK_281240.1	Electron-transfer-flavoprotein	LDBPK_281240	1.50134	1.46255	1.48194	0.0405666
136	LdBPK_281720.1	Galactose oxidase	LDBPK_281720	1.91161	1.77069	1.84115	0.00409189
137	LdBPK_282440.1	Histone acetyltransferase HAT2	LDBPK_282440	1.83438	1.63913	1.73676	0.0124542
138	LdBPK_282630.1	Putative serine esterase	LDBPK_282630	1.46116	1.43561	1.44838	0.120295
139	LdBPK_282880.1	Cyt. oxidase assembly protein-like protein	LDBPK_282880	1.46576	1.37493	1.42034	0.215533
140	LdBPK_283110.1	Dynein heavy chain	LDBPK_283110	2.61962	2.10503	2.36232	0.016036
141	LdBPK_290320.1	Hypothetical protein	LDBPK_290320	1.45533	1.44665	1.45099	0.000908272
142	LdBPK_291100.1	Putative NAD(P)H Quinone oxidoreductase	LDBPK_291100	1.4911	1.36308	1.42709	0.0189087
143	LdBPK_291520.1	Hypothetical protein	LDBPK_291520	1.48413	1.40485	1.44449	0.0109424
144	LdBPK_291600.1	Nodulin-like	LDBPK_291600	1.45073	1.34634	1.39854	0.022166
145	LdBPK_292520.1	Acyltransferase	LDBPK_292520	1.46798	1.32791	1.39794	0.0265104
146	LdBPK_292640.1	Hypothetical protein	LDBPK_292640	1.39705	1.35724	1.37715	0.0046091
147	LdBPK_300150.1	Leucine-rich repeat-containing protein	LDBPK_300150	1.76088	1.76793	1.76441	0.0178969
148	LdBPK_302790.1	Zinc finger C-x8-C-x5-C-x3-H type	LDBPK_302790	1.46031	2.02651	1.74341	0.138938
149	LdBPK_303120.1	Homoserine kinase	LDBPK_303120	1.66432	1.4036	1.53396	0.043094
150	LdBPK_303600.1	RF-1 domain containing protein	LDBPK_303600	1.54606	1.38871	1.46738	0.025165
151	LdBPK_311790.1	Hypothetical protein	LDBPK_311790	1.64369	1.98094	1.81231	0.030319
152	LdBPK_312510.1	Hypothetical protein	LDBPK_312510	1.45366	1.51199	1.48283	0.00336355
153	LdBPK_320010.1	Hypothetical protein	LDBPK_320010	1.42505	1.52255	1.4738	0.00787979
154	LdBPK_320170.1	Hypothetical protein	LDBPK_320170	1.41982	1.53098	1.4754	0.0285204
155	LdBPK_320180.1	U2 small nuclear ribonucleoprotein 40K	LDBPK_320180	1.39401	1.41913	1.40657	0.00418049
156	LdBPK_320290.1	B9 domain-containing protein 1	LDBPK_320290	1.54883	1.50301	1.52592	0.00147025
157	LdBPK_320680.1	AKAP7 2'5'RNA ligase-like dom. carrying protein	LDBPK_320680	1.43335	1.37074	1.40204	0.00625752
158	LdBPK_320800.1	CYC9	LDBPK_320800	1.45	1.45	1.45	0.00147025
159	LdBPK_320960.1	Alpha/beta hydrolase family	LDBPK_320960	1.46305	1.38606	1.42456	0.00666299
160	LdBPK_320980.1	FAD dependent oxidoreductase	LDBPK_320980	1.43016	1.35947	1.39482	0.00637039
161	LdBPK_321030.1	Hypothetical protein	LDBPK_321030	1.38665	1.49907	1.44286	0.0485437
162	LdBPK_321400.1	Polyadenylation specificity factor- like protein	LDBPK_321400	1.48199	1.4975	1.48974	0.000330527
163	LdBPK_321420.1	RNA capping enzyme, cytoplasmic	LDBPK_321420	1.50334	1.31428	1.40881	0.11998
164	LdBPK_321430.1	G5-interacting protein	LDBPK_321430	1.55056	1.34582	1.44819	0.0351368
165	LdBPK_321510.1	Hypothetical protein	LDBPK_321510	1.55253	1.55351	1.55302	0.00392739
166	LdBPK_321620.1	NUDIX hydrolase dihydroneopterin triPO4 hydrolase	LDBPK_321620	1.55634	1.59637	1.57635	0.0020645
167	LdBPK_321710.1	Hypothetical protein	LDBPK_321710	1.52489	1.51292	1.5189	0.000596058
168	LdBPK_322120.1	Hypothetical protein	LDBPK_322120	1.62544	1.41918	1.52231	0.0254664
169	LdBPK_322480.1	Hypothetical protein	LDBPK_322480	1.37355	1.44986	1.41171	0.00892949
170	LdBPK_322590.1	Mitochondrial RNA binding complex 1 subunit	LDBPK_322590	2.21257	2.32448	2.26853	0.000908871
171	LdBPK_322720.1	Hypothetical protein	LDBPK_322720	1.43529	1.4519	1.44359	0.00024752
172	LdBPK_323290.1	Hypothetical protein	LDBPK_323290	2.40705	1.85325	2.13015	0.134663
173	LdBPK_323610.1	Dopey, N-terminal	LDBPK_323610	1.3705	1.39155	1.38102	0.00124118
174	LdBPK_323910.1	Enolase	LDBPK_323910	3.73211	2.94203	3.33707	0.0614535
175	LdBPK_331040.1	Rhodanese-like domain containing protein	LDBPK_331040	1.40411	1.44381	1.42396	0.0126827
176	LdBPK_331070.1	PSP1 C-terminal conserved region	LDBPK_331070	1.37717	1.5888	1.48298	0.0577122
177	LdBPK_331470.1	Mitogen activated protein kinase	LDBPK_331470	2.35554	1.90511	2.13033	0.019473
178	LdBPK_332880.1	Translation initiation factor IF-2	LDBPK_332880	1.6401	1.60904	1.62457	0.000577827
179	LdBPK_333080.1	Hypothetical protein	LDBPK_333080	1.57331	1.37664	1.47497	0.0535325
180	LdBPK_333350.1	Cation transporter	LDBPK_333350	1.56733	1.38796	1.47765	0.329231
181	LdBPK_341000.1	Selenoprotein	LDBPK_341000	2.02584	2.05455	2.04019	0.00686267
182	LdBPK_341720.1	Amastin-like surface protein	LDBPK_341720	1.43732	1.44422	1.44077	0.061919
183	LdBPK_341950.1	Kinatase	LDBPK_341950	1.64179	1.36323	1.50251	0.070523
184	LdBPK_342060.1	Twinfilin	LDBPK_342060	1.42632	1.38062	1.40347	0.00445504
185	LdBPK_342320.1	Protein phosphatase 2C-like protein	LDBPK_342320	2.59288	2.19814	2.39551	0.3515
186	LdBPK_342670.1	Carboxypeptidase Nna1-like protei	LDBPK_342670	1.36041	1.41736	1.38888	0.0051415
187	LdBPK_343570.1	Hypothetical protein	LDBPK_343570	1.50314	1.57465	1.5389	0.0947965
188	LdBPK_343610.1	Hypothetical protein	LDBPK_343610	1.68763	2.14874	1.91819	0.0717642
189	LdBPK_344210.1	WD domain, G-beta repeat	LDBPK_344210	1.62109	1.85555	1.73832	0.0276238
190	LdBPK_350340.1	Hypothetical protein	LDBPK_350340	2.38587	2.15925	2.27256	0.00374475
191	LdBPK_350660.1	Hypothetical protein	LDBPK_350660	1.74337	1.78129	1.76233	0.00475817
192	LdBPK_350840.1	Aspartate aminotransferase	LDBPK_350840	1.45221	1.55407	1.50314	0.434287
193	LdBPK_351780.1	DNA polymerase epsilon subunit B	LDBPK_351780	1.62749	1.40235	1.51492	0.0369731
194	LdBPK_351990.1	Hypothetical protein	LDBPK_351990	1.67712	1.48438	1.58075	0.0923969
195	LdBPK_352430.1	Hypothetical protein	LDBPK_352430	2.25399	2.36554	2.30976	0.00804925
196	LdBPK_352490.1	Fumarylacetoacetate (FAA) hydrolase family	LDBPK_352490	1.8808	1.55072	1.71576	0.370843
197	LdBPK_352600.1	Cytochrome P450 reductase	LDBPK_352600	1.9841	1.74696	1.86553	0.497823
198	LdBPK_352870.1	Major facilitator superfamily	LDBPK_352870	1.42913	1.54036	1.48475	0.0672184
199	LdBPK_353530.1	Hypothetical protein	LDBPK_353530	1.40759	1.59267	1.50013	0.0297392
200	LdBPK_353620.1	Fusaric acid resistance protein-like	LDBPK_353620	1.37697	1.48128	1.42912	0.0683282
201	LdBPK_354200.1	Polyadenylate-binding protein 2	LDBPK_354200	1.50253	1.44941	1.47597	0.00260633
202	LdBPK_354750.1	Hypothetical protein	LDBPK_354750	1.45898	1.42714	1.44306	0.0025907
203	LdBPK_355000.1	Hypothetical protein	LDBPK_355000	1.42391	1.5908	1.50735	0.138899
204	LdBPK_361090.1	Hypothetical protein	LDBPK_361090	2.00277	1.8355	1.91913	0.00467465
205	LdBPK_361570.1	Hypothetical protein	LDBPK_361570	2.33296	2.19948	2.26622	0.00997513
206	LdBPK_361580.1	Serine/threonine protein kinase	LDBPK_361580	3.5151	3.44926	3.48218	0.000176803
207	LdBPK_361610.1	Predicted zinc finger protein	LDBPK_361610	2.5014	2.19459	2.34799	0.158754
208	LdBPK_361710.1	Poly-zinc finger protein 2	LDBPK_361710	1.61993	1.68637	1.65315	0.00490855
209	LdBPK_361780.1	Hypothetical protein	LDBPK_361780	1.46126	1.42916	1.44521	0.0010825
210	LdBPK_361790.1	PI N-acetylglucosaminyltransferase subunit C	LDBPK_361790	1.35951	1.37919	1.36935	0.025381
211	LdBPK_362230.1	Chaperone protein DnaJ	LDBPK_362230	1.50622	1.41801	1.46211	0.033946
212	LdBPK_363400.1	Hypothetical protein	LDBPK_363400	6.02818	6.67578	6.35198	0.0016232
213	LdBPK_365530.1	Hypothetical protein	LDBPK_365530	1.64642	1.60493	1.62567	0.0177662
214	LdBPK_365610.1	Tyrosine specific protein phosphatase	LDBPK_365610	1.73391	1.43662	1.58527	0.0424473
215	LdBPK_366130.1	Paraflagellar rod component	LDBPK_366130	1.71344	1.70494	1.70919	0.528161
216	LdBPK_366560.1	Glucose transporter 1	LDBPK_366560	4.67876	4.2841	4.48143	0.0159753
