# Supplementary material for: Cell cycle stage-specific transcriptional activation of cyclins mediated by HAT2-dependent H4K10 acetylation of promoters in Leishmania donovani
Source: PLoS Pathog. 2017 Sep 22;13(9):e1006615. doi: 10.1371/journal.ppat.1006615 (PMC5627965; doi:10.1371/journal.ppat.1006615)
Supplement: S5 Table — (XLSX) [file ppat.1006615.s006.xlsx]

## Sheet: Sheet1
Table S5: Upregulated genes in LdHAT2-hKO:hyg
S. No.	Gene ID number	Description	ProbeName	F.C Exp 1	F.C exp 2	Average	p value
1	LdBPK_010220.1	Cyclophilin type peptidyl-prolyl cis-trans isomerase	LDBPK_010220	1.469	1.52918	1.49909	0.0027
2	LdBPK_020220.1	Hypothetical Protein	LDBPK_020220	1.37652	1.42564	1.40108	0.0769
3	LdBPK_020330.1	Casein kinase II, alpha chain	LDBPK_020330	1.52645	1.62319	1.57482	0.0545959
4	LdBPK_020370.1	Hypothetical Protein	LDBPK_020370	1.92615	1.88807	1.90711	0.000241848
5	LdBPK_020560.1	TPR repeat/ Tetratricopeptide repeat	LDBPK_020560	1.5887	1.55717	1.57293	0.016856
6	LdBPK_030020.1	Hypothetical Protein	LDBPK_030020	1.45789	1.45725	1.45757	0.0972729
7	LdBPK_030180.1	U2 splicing auxiliary factor	LDBPK_030180	1.42389	1.38662	1.40525	0.00789857
8	LdBPK_030660.1	Uroporphyrinogen-III synthase HemD	LDBPK_030660	1.43349	1.60632	1.5199	0.0182256
9	LdBPK_030680.1	Hypothetical Protein	LDBPK_030680	1.46542	1.52315	1.49429	0.179822
10	LdBPK_030720.1	Cytochrome c oxidase copper chaperone	LDBPK_030720	1.49223	1.4215	1.45687	0.004288
11	LdBPK_030820.1	Hypothetical Protein	LDBPK_030820	1.40925	1.45269	1.43097	0.0752765
12	LdBPK_030960.1	Elongation initiation factor 2 alpha subunit	LDBPK_030960	1.57394	1.53336	1.55365	0.0231203
13	LdBPK_040230.1	GRAM domain containing protein	LDBPK_040230	1.36601	1.53053	1.44827	0.0436206
14	LdBPK_040370.1	Hypothetical Protein	LDBPK_040370	1.45532	1.62683	1.54107	0.0439927
15	LdBPK_040900.1	Hypothetical Protein	LDBPK_040900	1.54547	1.56078	1.55312	0.00264012
16	LdBPK_041230.1	Casein kinase I	LDBPK_041230	1.89737	1.96517	1.93127	0.365351
17	LdBPK_050030.1	Ras-like small GTPases	LDBPK_050030	1.48766	1.48631	1.48699	0.0737363
18	LdBPK_050040.1	Paraflagellar rod component par4	LDBPK_050040	2.89336	3.07063	2.982	0.00274536
19	LdBPK_050500.1	ATPase alpha subunit	LDBPK_050500	2.76602	2.86483	2.81543	0.00073593
20	LdBPK_050850.1	Zinc-finger of a C2HC-type	LDBPK_050850	1.37993	1.49008	1.435	0.0443061
21	LdBPK_051070.1	Legume-like lectin family	LDBPK_051070	1.54579	1.59101	1.5684	0.00602735
22	LdBPK_060020.1	Hypothetical Protein	LDBPK_060020	1.99027	2.13761	2.06394	0.0289089
23	LdBPK_060100.1	ATP-binding cassette protein subfamily G	LDBPK_060100	1.38488	1.39178	1.38833	8.59625e-05
24	LdBPK_060370.1	Glutamine synthetase	LDBPK_060370	1.74996	1.74942	1.74969	0.0506901
25	LdBPK_060470.1	Hypothetical Protein	LDBPK_060470	1.65374	1.90025	1.777	0.121368
26	LdBPK_060480.1	ATP-NAD kinase-like protein	LDBPK_060480	1.39002	1.39266	1.39134	0.413873
27	LdBPK_060580.1	Deoxyuridine triphosphatase	LDBPK_060580	1.39105	1.44752	1.41928	0.0673915
28	LdBPK_060740.1	Hypothetical Protein	LDBPK_060740	1.32556	1.78165	1.5536	0.11674
29	LdBPK_061090.1	Protein disulfide isomerase	LDBPK_061090	1.56011	1.60033	1.58022	0.00508373
30	LdBPK_061150.1	Hypothetical Protein	LDBPK_061150	1.75599	2.08392	1.91996	0.0169804
31	LdBPK_061320.1	Pteridine transporter	LDBPK_061320	1.7157	1.83197	1.77384	0.0201726
32	LdBPK_070010.1	Ubiquitin activating E1 enzyme	LDBPK_070010	1.70559	1.76303	1.73431	0.00175054
33	LdBPK_070190.1	Hypothetical Protein	LDBPK_070190	1.39285	1.40472	1.39878	0.000536889
34	LdBPK_070480.1	Hypothetical Protein	LDBPK_070480	1.67156	1.93061	1.80108	0.27098
35	LdBPK_070620.1	Hypothetical Protein	LDBPK_070620	1.89066	1.9234	1.90703	0.0149001
36	LdBPK_070660.1	Electron transfer flavoprotein-ubiquinone oxidoreductase	LDBPK_070660	1.42488	1.48983	1.45736	0.00369542
37	LdBPK_070880.1	DNAJ-domain transmembrane-like protein	LDBPK_070880	1.74205	1.87295	1.8075	0.0388561
38	LdBPK_070910.1	Flavoprotein subunit-like protein	LDBPK_070910	1.49319	1.46482	1.47901	0.00373184
39	LdBPK_070920.1	RNA binding protein 33	LDBPK_070920	1.55149	1.61087	1.58118	0.0183671
40	LdBPK_070930.1	Phosphoacetylglucosamine mutase-like protein	LDBPK_070930	1.5208	1.49184	1.50632	0.0733633
41	LdBPK_071240.1	RNA-editing complex protein	LDBPK_071240	1.57412	1.55549	1.56481	0.0406328
42	LdBPK_073400.1	Sodium stibogluconate resistance protein	LDBPK_073400	1.77248	1.86199	1.81723	0.00802606
43	LdBPK_080880.1	Hypothetical Protein	LDBPK_080880	0.902494	0.943737	0.923116	0.101187
44	LdBPK_080880.1	Hypothetical Protein	LDBPK_080880	0.902494	0.943737	0.923116	0.101187
45	LdBPK_080910.1	Protein of unknown function (DUF2453)	LDBPK_080910	2.32307	2.14913	2.2361	0.0247642
46	LdBPK_090060.1	N-acetyl-D-glucosaminylphosphatidylinositol de-N-acetylase	LDBPK_090060	1.6757	1.57559	1.62564	0.0330593
47	LdBPK_090080.1	RNA-binding protein 5, putative	LDBPK_090080	1.84635	1.92595	1.88615	0.0494118
48	LdBPK_090290.1	Hypothetical Protein	LDBPK_090290	1.47425	1.37229	1.42327	0.141416
49	LdBPK_090750.1	Hypothetical Protein	LDBPK_090750	1.39434	1.44406	1.4192	0.060155
50	LdBPK_091080.1	LEM3 (ligand-effect modulator 3) family	LDBPK_091080	2.02536	2.3555	2.19043	0.00952545
51	LdBPK_091100.1	Phospholipid:diacylglycerol acyltransferase	LDBPK_091100	1.3897	1.74012	1.56491	0.0730594
52	LdBPK_100060.1	Hypothetical Protein	LDBPK_100060	1.79609	1.85943	1.82776	0.0305941
53	LdBPK_100440.1	Hypothetical Protein	LDBPK_100440	1.73874	1.85259	1.79566	0.00347166
54	LdBPK_100730.1	Hypothetical Protein	LDBPK_100730	1.63091	1.68872	1.65982	0.00876103
55	LdBPK_101030.1	Translation initiation factor eif-2b beta subunit	LDBPK_101030	2.53295	2.40565	2.4693	0.0476283
56	LdBPK_101330.1	Spinocerebellar ataxia type 10 protein domain containing protein	LDBPK_101330	1.39609	1.38205	1.38907	0.115816
57	LdBPK_101370.1	Protein of unknown function (DUF1861)	LDBPK_101370	1.75207	1.94001	1.84604	0.0587913
58	LdBPK_101440.1	Phosphate-Repressible Phosphate Permease-like protein	LDBPK_101440	1.48475	1.45862	1.47169	0.119149
59	LdBPK_101450.1	Pteridine transporter	LDBPK_101450	2.48459	3.30879	2.89669	0.351209
60	LdBPK_110030.1	Bacterial transferase hexapeptide	LDBPK_110030	1.56662	1.49401	1.53032	0.141178
61	LdBPK_110180.1	Cytoplasmic translation machinery associated protein	LDBPK_110180	1.7343	1.69119	1.71274	0.00228291
62	LdBPK_110350.1	14-3-3 protein	LDBPK_110350	1.48903	1.54497	1.517	0.0271243
63	LdBPK_110560.1	Protein kinase	LDBPK_110560	1.36405	1.5592	1.46162	0.0414874
64	LdBPK_110890.1	Hypothetical Protein	LDBPK_110890	1.40525	1.44709	1.42617	0.209169
65	LdBPK_110930.1	MRB1-associated protein	LDBPK_110930	1.90731	1.81521	1.86126	0.0219327
66	LdBPK_110940.1	Hypothetical Protein	LDBPK_110940	1.34356	1.5457	1.44463	0.0412368
67	LdBPK_111000.1	Pyruvate phosphate dikinase	LDBPK_111000	2.88834	3.16953	3.02893	0.00195727
6869	LdBPK_120100.1	Ornithine decarboxylase	LDBPK_120100	1.43455	1.56334	1.49894	0.0339569
70	LdBPK_120210.1	Hypothetical Protein	LDBPK_120210	2.43355	3.78165	3.1076	0.0415603
71	LdBPK_120300.1	CCR4-NOT transcription complex subunit 2	LDBPK_120300	1.56446	1.79661	1.68054	0.0182086
72	LdBPK_120470.1	WW domain containing protein	LDBPK_120470	1.55252	1.73174	1.64213	0.147454
73	LdBPK_120490.1	Glucose-6-phosphate isomerase	LDBPK_120490	2.29322	2.48714	2.39018	0.0272874
74	LdBPK_120530.1	Fusaric acid resistance protein-like	LDBPK_120530	1.58519	1.83561	1.7104	0.108929
75	LdBPK_120730.1	NADH:flavin oxidoreductase/NADH oxidase	LDBPK_120730	1.55522	1.57517	1.5652	0.00622365
76	LdBPK_130410.1	Protein of unknown function (DUF1014)	LDBPK_130410	1.47428	1.5616	1.51794	0.0193717
77	LdBPK_130500.1	Acetyltransferase-like protein	LDBPK_130500	1.6345	1.54018	1.58734	0.0149326
78	LdBPK_130510.1	Hypothetical Protein	LDBPK_130510	1.53634	1.46402	1.50018	0.0133449
79	LdBPK_130840.1	Actin-like protein	LDBPK_130840	1.35972	1.45574	1.40773	0.0108355
90	LdBPK_130990.1	Proteasome regulatory ATPase subunit 2	LDBPK_130990	1.48264	1.54443	1.51354	0.0279888
81	LdBPK_131150.1	Hypothetical Protein	LDBPK_131150	1.46018	1.52062	1.4904	0.0218928
82	LdBPK_131230.1	Hypothetical Protein	LDBPK_131230	1.45782	1.53982	1.49882	0.020337
83	LdBPK_150050.1	Cytochrome-b5 reductase	LDBPK_150050	1.55827	1.48713	1.5227	0.0686566
84	LdBPK_150190.1	Hypothetical Protein	LDBPK_150190	1.54546	1.67501	1.61023	0.0779922
85	LdBPK_150230.1	Hypothetical Protein	LDBPK_150230	1.47031	1.89809	1.6842	0.174616
86	LdBPK_150270.1	Lysyl-tRNA synthetase	LDBPK_150270	1.36061	1.48258	1.4216	0.0788792
87	LdBPK_150370.1	Ecotin	LDBPK_150370	1.78267	1.92159	1.85213	0.00748529
88	LdBPK_150490.1	Hypothetical Protein	LDBPK_150490	1.75061	1.7487	1.74966	0.0383403
89	LdBPK_150540.1	Ecotin	LDBPK_150540	1.5418	2.04865	1.79523	0.0576462
90	LdBPK_150850.1	Peroxisomal membrane protein (Pex 16)	LDBPK_150850	1.62474	1.6072	1.61597	0.0226342
91	LdBPK_160130.1	Hypothetical Protein	LDBPK_160130	2.27156	1.59253	1.93204	0.0872706
92	LdBPK_160420.1	Hypothetical Protein	LDBPK_160420	1.6038	1.61223	1.60801	0.108403
93	LdBPK_160800.1	Membrane transport protein	LDBPK_160800	1.54496	1.59361	1.56928	0.00723219
94	LdBPK_160810.1	Hypothetical Protein	LDBPK_160810	1.47603	1.65436	1.5652	0.0260958
95	LdBPK_160870.1	Protein kinase	LDBPK_160870	1.26036	1.6203	1.44033	0.11948
96	LdBPK_160930.1	Flagellar calcium-binding protein	LDBPK_160930	1.72954	1.69283	1.71118	0.0295387
97	LdBPK_160960.1	Sucrose-phosphate synthase-like protein	LDBPK_160960	1.4265	1.46856	1.44753	0.05865
98	LdBPK_160980.1	Hypothetical Protein	LDBPK_160980	1.5392	1.52326	1.53123	0.0468158
99	LdBPK_160990.1	Hypothetical Protein	LDBPK_160990	1.42473	1.40638	1.41555	0.0728815
100	LdBPK_161050.1	Protein of unknown function (DUF3184)	LDBPK_161050	1.38551	1.565	1.47525	0.812974
101	LdBPK_161070.1	Hypothetical Protein	LDBPK_161070	1.35371	1.63306	1.49338	0.0629959
102	LdBPK_161130.1	Hypothetical Protein	LDBPK_161130	1.46862	1.45756	1.46309	0.076467
103	LdBPK_161650.1	Hypothetical Protein	LDBPK_161650	1.4499	1.71456	1.58223	0.0773181
104	LdBPK_161700.1	Eukaryotic translation initiation factor 4 gamma	LDBPK_161700	1.49623	1.57504	1.53564	0.071221
105	LdBPK_170080.1	ADP-ribosylation factor	LDBPK_170080	1.44849	1.48927	1.46888	0.194718
106	LdBPK_170450.1	Ring finger domain containing protein	LDBPK_170450	1.59316	1.62553	1.60934	0.0275285
107	LdBPK_170510.1	DnaJ domain containing protein	LDBPK_170510	1.42719	1.50041	1.4638	0.0174678
108	LdBPK_170590.1	Hypothetical Protein	LDBPK_170590	1.36317	1.45876	1.41096	0.281494
109	LdBPK_170960.1	Hypothetical Protein	LDBPK_170960	1.99569	1.89859	1.94714	0.0147144
110	LdBPK_170970.1	META domain containing protein	LDBPK_170970	1.58754	1.61771	1.60263	0.0960641
111	LdBPK_170990.1	META domain containing protein	LDBPK_170990	2.47572	2.66007	2.56789	0.0366196
112	LdBPK_180180.1	RNA recognition motif	LDBPK_180180	1.92755	2.16616	2.04685	0.32409
113	LdBPK_180300.1	Hypothetical Protein	LDBPK_180300	1.49464	1.57273	1.53369	0.0205634
114	LdBPK_180500.1	Hypothetical Protein	LDBPK_180500	1.47845	1.50138	1.48992	0.000372196
115	LdBPK_181570.1	Nonspecific nucleoside hydrolase	LDBPK_181570	1.76299	1.97862	1.87081	0.00876694
116	LdBPK_190220.1	Complex 1 protein (LYR family)	LDBPK_190220	1.81454	1.8566	1.83557	0.0243225
117	LdBPK_190640.1	Extracellular receptor	LDBPK_190640	1.39004	1.62001	1.50502	0.271145
118	LdBPK_190710.1	Glycosomal malate dehydrogenase	LDBPK_190710	1.41406	1.40042	1.40724	0.0562817
119	LdBPK_191150.1	Hypothetical Protein	LDBPK_191150	1.52267	1.53094	1.52681	0.000521007
120	LdBPK_191260.1	RNA binding protein	LDBPK_191260	1.44306	1.36984	1.40645	0.0640279
121	LdBPK_191370.1	Membrane-bound O-acyltransferase	LDBPK_191370	1.34301	1.59143	1.46722	0.130308
122	LdBPK_191390.1	Hypothetical Protein	LDBPK_191390	1.47658	1.52437	1.50047	0.00365575
123	LdBPK_191460.1	Cysteine peptidase A (CBA)	LDBPK_191460	1.64368	1.76462	1.70415	0.0322935
124	LdBPK_200280.1	Midasin	LDBPK_200280	1.38693	1.53347	1.4602	0.114635
125	LdBPK_200310.1	Developmentally regulated phosphoprotein-like protein	LDBPK_200310	1.50942	1.70313	1.60627	0.130813
126	LdBPK_200450.1	Hypothetical Protein	LDBPK_200450	1.47571	1.66838	1.57205	0.0199678
127	LdBPK_200710.1	rRNA biogenesis protein-like protein	LDBPK_200710	2.46464	2.45383	2.45924	0.0189175
128	LdBPK_201260.1	Hypothetical Protein	LDBPK_201260	1.41575	1.43373	1.42474	0.101921
129	LdBPK_201310.1	Domain of unknown function (DUF1935)	LDBPK_201310	1.46252	1.4019	1.43221	0.00451212
130	LdBPK_201390.1	Coatomer beta subunit	LDBPK_201390	1.4154	1.52019	1.4678	0.0265677
131	LdBPK_210060.1	Hypothetical Protein	LDBPK_210060	1.46308	1.48062	1.47185	0.0559202
132	LdBPK_210100.1	WD domain, G-beta repeat	LDBPK_210100	1.54902	1.62549	1.58725	0.0742721
133	LdBPK_210170.1	calpain	LDBPK_210170	1.53146	1.6309	1.58118	0.0585203
134	LdBPK_210300.1	Hexokinase	LDBPK_210300	1.4217	1.43676	1.42923	0.00812345
135	LdBPK_210390.1	Vps51/Vps67	LDBPK_210390	1.45525	1.49693	1.47609	0.00393554
136	LdBPK_210460.1	Peptidase C19, ubiquitin carboxyl-terminal hydrolase	LDBPK_210460	1.40908	1.43192	1.4205	0.000561751
137	LdBPK_210720.1	Nucleotide-binding protein	LDBPK_210720	1.42666	1.62992	1.52829	0.0306003
138	LdBPK_210770.1	ATP-binding cassette protein subfamily E, member 1	LDBPK_210770	1.90776	2.08121	1.99449	0.0677372
139	LdBPK_210890.1	Methionyl-tRNA synthetase	LDBPK_210890	1.54626	1.69892	1.62259	0.0157612
140	LdBPK_210980.1	Hypoxanthine-guanine phosphoribosyltransferase	LDBPK_210980	1.51821	1.52578	1.522	0.0110047
141	LdBPK_211090.1	Protein of unknown function (DUF4499)	LDBPK_211090	2.43018	2.28722	2.3587	0.00642535
142	LdBPK_211220.1	Intraflagellar transport protein 172	LDBPK_211220	1.44756	1.49409	1.47083	0.1928
143	LdBPK_211250.1	Epsilon tubulin	LDBPK_211250	1.40327	1.40116	1.40222	0.12289
144	LdBPK_211550.1	RF-1domain containing protein	LDBPK_211550	1.6294	1.63752	1.63346	0.00522602
145	LdBPK_211630.1	Hypothetical Protein	LDBPK_211630	1.84212	2.0899	1.96601	0.0109655
146	LdBPK_211700.1	Hypothetical Protein	LDBPK_211700	1.43512	1.4183	1.42671	0.0833949
147	LdBPK_211820.1	RNA helicase	LDBPK_211820	1.6825	1.65954	1.67102	0.0127312
148	LdBPK_211830.1	Hypothetical Protein	LDBPK_211830	1.33129	1.46079	1.39604	0.0380624
149	LdBPK_212130.1	Centromere/microtubule binding protein cbf5	LDBPK_212130	1.53432	1.59514	1.56473	0.00837187
150	LdBPK_212160.1	Vacuolar ATP synthase	LDBPK_212160	1.5896	1.62927	1.60944	0.0423181
151	LdBPK_212220.1	Hypothetical Protein	LDBPK_212220	1.43941	1.46786	1.45363	0.0288047
152	LdBPK_220080.1	Hypothetical Protein	LDBPK_220080	1.52724	1.53127	1.52926	0.000111664
153	LdBPK_220240.1	Hypothetical Protein	LDBPK_220240	1.4491	1.44837	1.44874	0.246975
154	LdBPK_220350.1	tRNA binding domain containing protein	LDBPK_220350	1.31869	1.48009	1.39939	0.069227
155	LdBPK_220580.1	Hypothetical Protein	LDBPK_220580	1.46428	1.56151	1.5129	0.00649184
156	LdBPK_220620.1	Hypothetical Protein	LDBPK_220620	1.87642	2.48228	2.17935	0.296926
157	LdBPK_220860.1	Hypothetical Protein	LDBPK_220860	1.41837	1.84926	1.63382	0.068375
158	LdBPK_220970.1	Protein kinase domain containing protein	LDBPK_220970	1.52737	1.63551	1.58144	0.0185269
159	LdBPK_221040.1	Hypothetical Protein	LDBPK_221040	2.03222	1.85847	1.94534	0.159055
160	LdBPK_221100.1	Hypothetical Protein	LDBPK_221100	1.82257	1.33769	1.58013	0.126686
161	LdBPK_221210.1	Farnesyl pyrophosphate synthase	LDBPK_221210	1.36113	1.45089	1.40601	0.0100955
162	LdBPK_221310.1	i/6 autoantigen-like protein	LDBPK_221310	1.36831	1.48983	1.42907	0.0970407
163	LdBPK_221390.1	Alanyl-tRNA synthetase	LDBPK_221390	1.65931	1.69682	1.67807	0.158433
164	LdBPK_221480.1	CCR4 associated factor	LDBPK_221480	1.73472	1.85146	1.79309	0.0282233
165	LdBPK_230020.1	Hypothetical Protein	LDBPK_230020	1.62771	1.68148	1.6546	0.0439322
166	LdBPK_230230.1	ATP-binding cassette protein subfamily C, member 1	LDBPK_230230	2.01468	2.29923	2.15695	0.00751901
167	LdBPK_230290.1	ABC-thiol transporter	LDBPK_230290	1.43614	1.68859	1.56236	0.0491216
168	LdBPK_230630.1	Oxidoreductase-like protein	LDBPK_230630	2.00184	1.57415	1.788	0.129264
169	LdBPK_230700.1	PAP2 superfamily	LDBPK_230700	1.86354	2.06965	1.9666	0.0127963
170	LdBPK_231460.1	T-complex protein 1, gamma subunit	LDBPK_231460	1.85858	2.03542	1.947	0.00502406
171	LdBPK_231620.1	Hypothetical Protein	LDBPK_231620	1.63879	1.83393	1.73636	0.0358851
172	LdBPK_240060.1	Hypothetical Protein	LDBPK_240060	1.80193	1.78305	1.79249	0.0390118
173	LdBPK_240380.1	Ppg3-related protein-like protein	LDBPK_240380	2.61825	2.71484	2.66655	0.08541
174	LdBPK_241210.1	Surfeit locus protein 6	LDBPK_241210	2.32173	2.19685	2.25929	0.001178
175	LdBPK_241500.1	Protein kinase	LDBPK_241500	1.44909	1.47234	1.46072	0.0142775
176	LdBPK_241670.1	Hypothetical Protein	LDBPK_241670	1.953	2.14242	2.04771	0.00595339
177	LdBPK_241760.1	SET domain containing protein	LDBPK_241760	1.41198	1.40232	1.40715	0.0155776
178	LdBPK_241770.1	Hypothetical Protein	LDBPK_241770	1.40566	1.46963	1.43765	0.0246122
179	LdBPK_241840.1	Inhibitor of cysteine peptidase	LDBPK_241840	1.55347	1.77959	1.66653	0.057545
180	LdBPK_241940.1	Hypothetical Protein	LDBPK_241940	2.21425	2.3597	2.28697	0.0084846
181	LdBPK_241990.1	Hypothetical Protein	LDBPK_241990	1.40112	1.40176	1.40144	4.2054e-05
182	LdBPK_250230.1	Dual specificity phophatase, catalytic domain containing protein	LDBPK_250230	1.68485	1.78083	1.73284	0.00712315
183	LdBPK_250530.1	RNA-binding protein	LDBPK_250530	1.61577	1.6946	1.65519	0.0354538
184	LdBPK_251170.1	Cytochrome oxidase subunit VII	LDBPK_251170	1.37186	1.46893	1.42039	0.140767
185	LdBPK_251640.1	Casein kinase I	LDBPK_251640	1.77526	1.81715	1.7962	0.0219402
186	LdBPK_252420.1	Hypothetical Protein	LDBPK_252420	2.23642	2.23266	2.23454	0.035757
187	LdBPK_252550.1	Tagatose-6-phosphate kinase-like protein	LDBPK_252550	1.40258	1.38127	1.39192	0.00209733
188	LdBPK_260460.1	Hypothetical Protein	LDBPK_260460	1.52504	1.54208	1.53356	0.248199
189	LdBPK_260630.1	Protein disulfide isomerase	LDBPK_260630	1.42466	1.55379	1.48922	0.0467217
190	LdBPK_260680.1	Sphingosine kinase A, B	LDBPK_260680	1.35351	1.48835	1.42093	0.16564
191	LdBPK_261710.1	Protein kinase	LDBPK_261710	1.78111	1.84335	1.81223	0.0235201
192	LdBPK_271430.1	Protein of unknown function (DUF543)	LDBPK_271430	2.58356	2.48569	2.53463	0.0030474
193	LdBPK_271760.1	Hypothetical Protein	LDBPK_271760	1.07104	1.09833	1.08469	0.32259
194	LdBPK_272170.1	EMG1/NEP1 methyltransferase	LDBPK_272170	1.67922	1.66389	1.67155	0.0485225
195	LdBPK_272190.1	Hypothetical Protein	LDBPK_272190	1.35764	1.50976	1.4337	0.100364
196	LdBPK_272220.1	Transcription elongation regulator-like protein	LDBPK_272220	1.44767	1.56557	1.50662	0.122551
197	LdBPK_272280.1	Hypothetical Protein	LDBPK_272280	1.76729	1.6462	1.70674	0.00906461
198	LdBPK_280130.1	Hypothetical Protein	LDBPK_280130	1.48263	1.35044	1.41654	0.0645499
199	LdBPK_280200.1	Hypothetical Protein	LDBPK_280200	1.34609	1.4747	1.4104	0.033567
200	LdBPK_280580.1	DNA repair protein RAD51	LDBPK_280580	1.43762	1.52422	1.48092	0.0379766
201	LdBPK_280670.1	ER lumen retaining receptor-like protein	LDBPK_280670	1.4423	1.4945	1.4684	0.00289578
202	LdBPK_280770.1	Sas10/Utp3/C1D family/Sas 10 C-terminal domain containing protein	LDBPK_280770	1.6334	1.81823	1.72581	0.0122445
203	LdBPK_280970.1	Hypothetical Protein	LDBPK_280970	1.41752	1.35387	1.38569	0.00511684
204	LdBPK_281290.1	Hypothetical Protein	LDBPK_281290	1.75516	1.44565	1.60041	0.0574424
205	LdBPK_281300.1	Copine i-like protein	LDBPK_281300	1.67392	1.7362	1.70506	0.0607727
206	LdBPK_281620.1	Protein of unknown function (DUF423)	LDBPK_281620	1.54614	1.59023	1.56818	0.0233875
207	LdBPK_281700.1	Hydrolase, alpha/beta fold family	LDBPK_281700	1.49369	1.74748	1.62058	0.086536
208	LdBPK_281820.1	Hypothetical Protein	LDBPK_281820	2.17268	2.68574	2.42921	0.0269786
209	LdBPK_281950.1	DNA repair protein-like protein	LDBPK_281950	1.67612	1.74798	1.71205	0.074639
210	LdBPK_282040.1	Double strand DNA binding domain containing protein	LDBPK_282040	1.47976	1.55317	1.51646	0.00360705
211	LdBPK_282180.1	DPCD protein family	LDBPK_282180	1.41557	1.49189	1.45373	0.0455304
212	LdBPK_282340.1	Hypothetical Protein	LDBPK_282340	1.43836	1.44917	1.44376	0.0129246
213	LdBPK_282700.1	Acyl-CoA dehydrogenase	LDBPK_282700	1.77788	1.74173	1.7598	0.00033572
214	LdBPK_290020.1	Transcription factor-like protein	LDBPK_290020	1.35965	1.43649	1.39807	0.0906216
215	LdBPK_290290.1	D-lactate dehydrogenase-like protein	LDBPK_290290	1.49747	1.62282	1.56014	0.00841966
216	LdBPK_290330.1	TPR repeat	LDBPK_290330	1.71928	1.78925	1.75426	0.0107711
217	LdBPK_290350.1	UBX-domain containing protein	LDBPK_290350	1.6513	1.65953	1.65541	0.0124039
218	LdBPK_290370.1	Hypothetical Protein	LDBPK_290370	1.55922	1.63664	1.59793	0.0108988
219	LdBPK_290470.1	Hypothetical Protein	LDBPK_290470	1.89284	1.84558	1.86921	0.0181033
220	LdBPK_290670.1	Scavenger mRNA decapping enzyme C-term binding	LDBPK_290670	1.49966	1.53619	1.51792	0.00584069
221	LdBPK_291030.1	5-histidylcysteine sulfoxide synthase	LDBPK_291030	1.47223	1.66133	1.56678	0.06609
222	LdBPK_291200.1	Hypothetical Protein	LDBPK_291200	2.2023	2.50196	2.35213	0.0233302
223	LdBPK_291490.1	Hypothetical Protein	LDBPK_291490	1.45755	1.39475	1.42615	0.0823449
224	LdBPK_292020.1	Hypothetical Protein	LDBPK_292020	1.65015	1.82232	1.73624	0.00898163
225	LdBPK_292870.1	Intraflagellar transport protein C3	LDBPK_292870	1.45069	1.42178	1.43623	0.0619236
226	LdBPK_300290.1	Hypothetical Protein	LDBPK_300290	1.43802	1.46558	1.4518	0.0600041
227	LdBPK_300400.1	Alpha/beta hydrolase family	LDBPK_300400	1.4247	1.58388	1.50429	0.0503208
228	LdBPK_300570.1	LMBR1-like membrane protein	LDBPK_300570	1.55637	1.54581	1.55109	0.216427
229	LdBPK_300600.1	AMP-binding enzyme	LDBPK_300600	1.58945	1.52758	1.55851	0.0220297
230	LdBPK_300830.1	Mitochondrial oligo_U binding protein TBRGG1	LDBPK_300830	1.44254	1.57132	1.50693	0.131288
231	LdBPK_301030.1	p22 protein precursor	LDBPK_301030	1.40519	1.50704	1.45612	0.0126652
232	LdBPK_301040.1	Autophagy protein 5	LDBPK_301040	1.94821	1.79639	1.8723	0.00877645
233	LdBPK_301140.1	Hypothetical Protein	LDBPK_301140	1.47671	1.50574	1.49123	0.124767
234	LdBPK_301440.1	N-acyl-L-amino acid amidohydrolase	LDBPK_301440	1.5398	1.53692	1.53836	0.0326147
235	LdBPK_301490.1	ama1 protein	LDBPK_301490	1.50025	1.66572	1.58298	0.0207158
236	LdBPK_301840.1	Phosphatidylinositol kinase	LDBPK_301840	1.657	2.02261	1.8398	0.0633121
237	LdBPK_302120.1	Hypothetical Protein	LDBPK_302120	1.98177	2.05079	2.01628	0.00445295
238	LdBPK_302410.1	Present in outer mitochondrial membrane proteome 31	LDBPK_302410	2.0318	1.95603	1.99392	0.00365208
239	LdBPK_302460.1	DnaJ domain protein-like protein	LDBPK_302460	1.4519	1.48566	1.46878	0.165551
240	LdBPK_302730.1	Stabilization of polarity axis	LDBPK_302730	3.15239	3.65055	3.40147	0.0196997
241	LdBPK_302930.1	mitogen-activated protein kinase 5	LDBPK_302930	1.87548	2.03354	1.95451	0.00461836
242	LdBPK_302980.1	Hypothetical Protein	LDBPK_302980	1.42659	1.56612	1.49635	0.0994006
243	LdBPK_303290.1	Glutamyl-tRNA synthetase	LDBPK_303290	1.71423	1.85731	1.78577	0.168356
244	LdBPK_303530.1	Casein kinase 1 isoform 2	LDBPK_303530	1.76553	2.30045	2.03299	0.0551092
245	LdBPK_303630.1	Zinc finger CCCH domain-containing protein	LDBPK_303630	1.4412	1.58824	1.51472	0.0376915
246	LdBPK_303680.1	Hypothetical Protein	LDBPK_303680	1.49942	1.58262	1.54102	0.069001
247	LdBPK_310010.1	5-methyltetrahydropteroyltriglutamate-homocysteine S-methyltransferase	LDBPK_310010	1.4626	1.63756	1.55008	0.0668863
248	LdBPK_310080.1	Helicase-like protein	LDBPK_310080	1.40617	1.39917	1.40267	0.00843019
249	LdBPK_310090.1	Hypothetical Protein	LDBPK_310090	1.40461	1.53777	1.47119	0.0169574
250	LdBPK_310100.1	Hypothetical Protein	LDBPK_310100	1.41691	1.55283	1.48487	0.0272568
251	LdBPK_310140.1	Hypothetical Protein	LDBPK_310140	1.43517	1.42507	1.43012	0.00101216
252	LdBPK_310150.1	Ubiquitin hydrolase	LDBPK_310150	1.49868	1.54346	1.52107	0.0298022
253	LdBPK_310250.1	Cupin superfamily protein	LDBPK_310250	1.62735	1.66996	1.64865	0.00155055
254	LdBPK_310280.1	Hypothetical Protein	LDBPK_310280	1.48716	1.38825	1.43771	0.0168764
255	LdBPK_310290.1	2OG-Fe(II) oxygenase superfamily	LDBPK_310290	1.41811	1.55221	1.48516	0.0128765
256	LdBPK_310440.1	Calpain-like cysteine peptidase	LDBPK_310440	1.67136	1.8002	1.73578	0.00497939
257	LdBPK_310510.1	Hypothetical Protein	LDBPK_310510	1.53897	1.54683	1.5429	0.00762234
258	LdBPK_310560.1	ATP-binding cassette protein subfamily D, member 2	LDBPK_310560	1.47185	1.49994	1.48589	0.0102458
259	LdBPK_310570.1	Hypothetical Protein	LDBPK_310570	1.40177	1.47091	1.43634	0.00870164
260	LdBPK_310580.1	Mevalonate kinase	LDBPK_310580	1.98274	2.0453	2.01402	0.019561
261	LdBPK_310610.1	Amino acid transporter aATP11	LDBPK_310610	1.90089	2.11553	2.00821	0.0304431
262	LdBPK_310620.1	C-5 sterol desaturase	LDBPK_310620	1.71404	1.7941	1.75407	0.00167385
263	LdBPK_310650.1	Hypothetical Protein	LDBPK_310650	1.43449	1.42802	1.43126	0.0838192
264	LdBPK_310710.1	C2 domain containing protein	LDBPK_310710	1.54244	1.53369	1.53806	0.0137638
265	LdBPK_310760.1	Hypothetical Protein	LDBPK_310760	1.68992	1.8508	1.77036	0.125996
266	LdBPK_310770.1	Tir chaperone protein (CesT) family	LDBPK_310770	1.39146	1.47795	1.43471	0.0358233
267	LdBPK_310790.1	Hypothetical Protein	LDBPK_310790	1.96252	1.73742	1.84997	0.0237377
268	LdBPK_310810.1	c2 domain protein	LDBPK_310810	1.48243	1.47841	1.48042	0.00947714
269	LdBPK_310840.1	Hypothetical Protein	LDBPK_310840	1.54638	1.6813	1.61384	0.0102183
270	LdBPK_310870.1	Lipase precursor-like protein	LDBPK_310870	1.56383	1.93207	1.74795	0.0428021
271	LdBPK_310880.1	Hypothetical Protein	LDBPK_310880	1.43565	1.46758	1.45161	0.0273419
272	LdBPK_310910.1	Amino acid permease 3	LDBPK_310910	1.78496	1.80123	1.79309	0.0113176
273	LdBPK_311010.1	Hypothetical Protein	LDBPK_311010	1.5421	1.55932	1.55071	0.00379332
274	LdBPK_311040.1	RNA recognition motif	LDBPK_311040	1.58264	1.69307	1.63786	0.0636785
275	LdBPK_311050.1	Hypothetical Protein	LDBPK_311050	1.74262	1.97536	1.85899	0.0148344
276	LdBPK_311060.1	Hypothetical Protein	LDBPK_311060	1.3989	1.62506	1.51198	0.0329976
277	LdBPK_311070.1	Biotin/lipoate protein ligase-like protein	LDBPK_311070	1.61491	1.6651	1.64	0.0200925
278	LdBPK_311080.1	Hypothetical Protein	LDBPK_311080	1.79449	1.91707	1.85578	0.00293131
279	LdBPK_311090.1	Hypothetical Protein	LDBPK_311090	2.61671	4.37923	3.49797	0.0418881
280	LdBPK_311110.1	emp24/gp25L/p24 family/GOLD	LDBPK_311110	1.465	1.4427	1.45385	0.00321773
281	LdBPK_311130.1	N-acyl-L-amino acid amidohydrolase	LDBPK_311130	1.58057	1.65225	1.61641	0.00969551
282	LdBPK_311150.1	Monoglyceride lipase	LDBPK_311150	1.49357	1.5495	1.52154	0.0189259
283	LdBPK_311190.1	Cytochrome b5-like Heme/Steroid binding domain containing protein	LDBPK_311190	1.9752	2.20308	2.08914	0.00578485
284	LdBPK_311230.1	Ran binding protein	LDBPK_311230	1.56745	1.60827	1.58786	0.00924519
285	LdBPK_311240.1	Vacuolar-type proton translocating pyrophosphatase 1e	LDBPK_311240	1.6269	1.65112	1.63901	0.0204402
286	LdBPK_311280.1	Microtubule-binding stalk of dynein motor	LDBPK_311280	1.37776	1.92476	1.65126	0.171307
287	LdBPK_311290.1	p-glycoprotein e	LDBPK_311290	1.66595	1.82209	1.74402	0.0134884
288	LdBPK_311390.1	Hypothetical Protein	LDBPK_311390	1.52843	1.61357	1.571	0.0411077
289	LdBPK_311440.1	Hypothetical Protein	LDBPK_311440	2.39515	2.19898	2.29706	0.00285086
290	LdBPK_311460.1	Pentamidine resistance protein 1	LDBPK_311460	1.51586	1.54234	1.5291	0.00268565
291	LdBPK_311700.1	Hypothetical Protein	LDBPK_311700	1.63683	1.68142	1.65913	0.0225752
292	LdBPK_311800.1	Ceramide synthase component Lag1/Lac1	LDBPK_311800	1.4626	1.58622	1.52441	0.0654084
293	LdBPK_311810.1	Amino acid permease	LDBPK_311810	1.46864	1.66127	1.56496	0.0299191
294	LdBPK_311890.1	Hypothetical Protein	LDBPK_311890	1.12557	1.33512	1.23034	0.141943
295	LdBPK_311920.1	Mannosyltransferase-like protein	LDBPK_311920	1.65585	1.66372	1.65979	0.00389935
296	LdBPK_312010.1	Tryparedoxin-like protein	LDBPK_312010	1.56518	1.55413	1.55966	0.0264018
297	LdBPK_312060.1	Succinyl-diaminopimelate desuccinylase-like protein	LDBPK_312060	1.39119	1.53965	1.46542	0.0299978
298	LdBPK_312080.1	Hypothetical Protein	LDBPK_312080	1.53647	1.30613	1.4213	0.0504208
299	LdBPK_312090.1	CRAL/TRIO domain containing protein	LDBPK_312090	1.42847	1.52419	1.47633	0.0436213
300	LdBPK_312130.1	Hypothetical Protein	LDBPK_312130	1.45146	1.54077	1.49612	0.0308161
301	LdBPK_312210.1	Prostaglandin f2-alpha synthase/D-arabinose dehydrogenase	LDBPK_312210	1.876	1.8176	1.8468	0.0052024
302	LdBPK_312230.1	ARM-like helical domain containing protein	LDBPK_312230	1.56458	1.61859	1.59158	0.0458068
303	LdBPK_312240.1	Hypothetical Protein	LDBPK_312240	1.376	1.5243	1.45015	0.0195207
304	LdBPK_312280.1	Hypothetical Protein	LDBPK_312280	1.47949	1.84513	1.66231	0.0769558
305	LdBPK_312300.1	Hypothetical Protein	LDBPK_312300	1.33678	1.48434	1.41056	0.0810639
306	LdBPK_312310.1	Hypothetical Protein	LDBPK_312310	1.70406	1.70383	1.70394	0.00787968
307	LdBPK_312380.1	3'-nucleotidase/nuclease precursor	LDBPK_312380	1.48129	1.70757	1.59443	0.17275
308	LdBPK_312450.1	Hypothetical Protein	LDBPK_312450	1.49201	1.48538	1.4887	0.0084448
309	LdBPK_312480.1	Hypothetical Protein	LDBPK_312480	1.43399	1.61614	1.52507	0.152727
310	LdBPK_312500.1	Hypothetical Protein	LDBPK_312500	1.40872	1.5237	1.46621	0.0366914
311	LdBPK_312540.1	Lipase	LDBPK_312540	1.56712	1.70546	1.63629	0.0702232
312	LdBPK_312550.1	Hypothetical Protein	LDBPK_312550	1.66169	1.50087	1.58128	0.0121799
313	LdBPK_312570.1	Ferredoxin 2fe-2s-like protein	LDBPK_312570	1.44754	1.47428	1.46091	0.00565846
314	LdBPK_312610.1	Hypothetical Protein	LDBPK_312610	1.47775	1.51825	1.498	0.0292096
315	LdBPK_312640.1	Hypothetical Protein	LDBPK_312640	1.41591	1.48494	1.45042	0.0320635
316	LdBPK_312660.1	TerD domain containing protein	LDBPK_312660	1.49657	1.59896	1.54776	0.0152986
317	LdBPK_312670.1	Calreticulin	LDBPK_312670	3.24232	3.45394	3.34813	0.000685228
318	LdBPK_312680.1	RNA polymerase ii largest subunit	LDBPK_312680	1.36538	1.50188	1.43363	0.0405209
319	LdBPK_312690.1	CrcB-like protein	LDBPK_312690	1.39882	1.41053	1.40468	0.00494888
320	LdBPK_312710.1	2-oxoglutarate dehydrogenase, e3 component	LDBPK_312710	1.66547	1.72923	1.69735	0.0333977
321	LdBPK_312720.1	Acetoin dehydrogenase e3 component-like protein	LDBPK_312720	1.46453	1.41145	1.43799	0.00427818
322	LdBPK_312790.1	Phosphatidylinositol-4-phosphate 5-kinase-like protein	LDBPK_312790	1.51445	1.61337	1.56391	0.068092
323	LdBPK_312830.1	Endoplasmic Reticulum-Golgi Intermediate Compartment (ERGIC)	LDBPK_312830	1.47989	1.44667	1.46328	0.00210023
324	LdBPK_312850.1	Kinetoplast-associated protein-like protein	LDBPK_312850	1.39341	1.49478	1.44409	0.0592395
325	LdBPK_312890.1	ADP-ribosylation factor	LDBPK_312890	1.65506	1.38509	1.52008	0.0530984
326	LdBPK_313100.1	Hypothetical Protein	LDBPK_313100	1.48276	1.56801	1.52539	0.055025
327	LdBPK_313160.1	Hypothetical Protein	LDBPK_313160	2.05133	1.94306	1.99719	0.0544008
328	LdBPK_313200.1	Hypothetical Protein	LDBPK_313200	1.48613	1.43033	1.45823	0.00300748
329	LdBPK_313210.1	Phosphoglycan beta 1,3 galactosyltransferase 5	LDBPK_313210	1.50755	1.65567	1.58161	0.0300725
330	LdBPK_313240.1	Flagellum attachment zone protein 14	LDBPK_313240	1.89406	2.02205	1.95806	0.0117408
331	LdBPK_313250.1	Phosphatidylethanolaminen-methyltransferase-lik e protein	LDBPK_313250	1.419	1.46982	1.44441	0.00375618
332	LdBPK_313260.1	Methylcrotonoyl-coa carboxylase biotinylated subunitprotein-like protein	LDBPK_313260	1.43827	1.46601	1.45214	0.00680245
333	LdBPK_313300.1	Protein kinase	LDBPK_313300	1.53791	1.72295	1.63043	0.0459738
334	LdBPK_320140.1	Flagellum attachment zone protein 9	LDBPK_320140	1.43801	1.51468	1.47634	0.225108
335	LdBPK_320890.1	RNA recognition motif	LDBPK_320890	1.52394	1.58874	1.55634	0.25724
336	LdBPK_321080.1	Protein kinase	LDBPK_321080	1.4789	1.56989	1.5244	0.00499303
337	LdBPK_321220.1	Long chain polyunsaturated fatty acid elongation enzyme-like protein	LDBPK_321220	1.71242	2.12087	1.91664	0.0407648
338	LdBPK_321320.1	CRAL/TRIO domain containing protein	LDBPK_321320	1.60347	1.51297	1.55822	0.06307
339	LdBPK_321540.1	Hypothetical Protein	LDBPK_321540	1.62136	1.85794	1.73965	0.0339709
340	LdBPK_321650.1	GTPase activating protein for Arf	LDBPK_321650	1.39227	1.50116	1.44672	0.0748402
341	LdBPK_322090.1	Ribosome biogenesis protein TSR3	LDBPK_322090	1.56853	1.56289	1.56571	0.0308285
342	LdBPK_322110.1	Domain of unknown function (DUF4200)	LDBPK_322110	2.77895	3.29138	3.03516	0.00837278
343	LdBPK_322200.1	Cytidylyltransferase	LDBPK_322200	2.36368	2.45864	2.41116	0.00079076
344	LdBPK_322700.1	GPI transamidase component Tta1	LDBPK_322700	1.46438	1.38416	1.42427	0.17546
345	LdBPK_322730.1	Hypothetical Protein	LDBPK_322730	1.51135	1.57322	1.54229	0.302314
346	LdBPK_330310.1	Glucose transporter/membrane transporter D2	LDBPK_330310	1.56842	1.52908	1.54875	0.000910455
347	LdBPK_330730.1	Sterol C-24 reductase	LDBPK_330730	1.48497	1.49975	1.49236	0.00716317
348	LdBPK_330910.1	Hypothetical Protein	LDBPK_330910	1.97365	2.01711	1.99538	0.00272794
349	LdBPK_330960.1	40S ribosomal protein S3	LDBPK_330960	1.4446	1.41376	1.42918	0.00784803
350	LdBPK_331030.1	SKP1-like protein	LDBPK_331030	1.39313	1.43141	1.41227	0.0448712
351	LdBPK_331530.1	Hypothetical Protein	LDBPK_331530	1.60028	1.83273	1.71651	0.0177848
352	LdBPK_331610.1	PRA1 family protein	LDBPK_331610	2.14481	2.17672	2.16076	0.0112719
353	LdBPK_331690.1	3-ketoacyl-CoA reductase	LDBPK_331690	1.65321	1.6329	1.64306	0.0290605
354	LdBPK_331970.1	Nucleolar GTP-binding protein	LDBPK_331970	1.71024	1.95014	1.83019	0.0176326
355	LdBPK_332040.1	Phosphoribosylpyrophosphate synthetase	LDBPK_332040	1.69017	1.73512	1.71265	0.0584236
356	LdBPK_332050.1	Hypothetical Protein	LDBPK_332050	1.59284	1.67387	1.63336	0.0716878
357	LdBPK_332330.1	Hypothetical Protein	LDBPK_332330	0.938178	0.98439	0.961284	0.295691
358	LdBPK_332520.1	Heat shock protein	LDBPK_332520	1.58827	1.84322	1.71574	0.0971472
359	LdBPK_332570.1	Hypothetical Protein	LDBPK_332570	1.45341	1.57216	1.51278	0.0304591
360	LdBPK_332950.1	Transcription elongation factor-like protein	LDBPK_332950	1.70324	1.90866	1.80595	0.0494193
361	LdBPK_332960.1	PWWPdomain/TFIIS helical bundle-like domain containing protein	LDBPK_332960	1.61095	1.80145	1.7062	0.033264
362	LdBPK_333240.1	Hypothetical Protein	LDBPK_333240	2.66478	1.81745	2.24112	0.144966
363	LdBPK_333360.1	Beta prime cop protein	LDBPK_333360	2.21613	2.50999	2.36306	0.00947417
364	LdBPK_333400.1	Hypothetical Protein	LDBPK_333400	1.58389	1.75472	1.6693	0.00994695
365	LdBPK_340010.1	Short chain dehydrogenase	LDBPK_340010	1.67924	1.66303	1.67113	0.0142306
366	LdBPK_340070.1	Ascorbate-dependent peroxidase	LDBPK_340070	1.60114	1.61933	1.61023	0.0376577
367	LdBPK_340340.1	START domain containing protein	LDBPK_340340	2.11182	1.98744	2.04963	0.00230639
368	LdBPK_340430.1	Hypothetical Protein	LDBPK_340430	1.88573	2.00972	1.94773	0.0120218
369	LdBPK_341010.1	Amastin-like surface protein	LDBPK_341010	2.53347	2.33908	2.43627	0.233037
370	LdBPK_341270.1	Enriched in surface-labeled proteome protein 11	LDBPK_341270	1.42126	1.48896	1.45511	0.0617723
371	LdBPK_341480.1	Hypothetical Protein	LDBPK_341480	1.56223	1.62497	1.5936	0.0448798
372	LdBPK_341880.1	Ubiquitin-like protein	LDBPK_341880	1.74938	1.79444	1.77191	0.0245014
373	LdBPK_342600.1	Hypothetical Protein	LDBPK_342600	1.76249	1.73611	1.7493	0.00484588
374	LdBPK_342830.1	Hypothetical Protein	LDBPK_342830	1.40529	1.57944	1.49237	0.024658
375	LdBPK_350770.1	Proteasome activator protein pa26	LDBPK_350770	1.43372	1.46589	1.44981	0.0357073
376	LdBPK_350920.1	Hypothetical Protein	LDBPK_350920	1.78	1.79	1.78	0.005
377	LdBPK_350970.1	Cell cycle sequence binding phosphoprotein (RBP33)	LDBPK_350970	1.46655	1.59099	1.52877	0.0741754
378	LdBPK_351110.1	Hypothetical Protein	LDBPK_351110	1.41727	1.52125	1.46926	0.0627972
379	LdBPK_351190.1	NADH-dependent fumarate reductase	LDBPK_351190	1.73485	1.8898	1.81232	0.111766
380	LdBPK_351390.1	Mitochondrial processing peptidase, beta subunit	LDBPK_351390	1.46167	1.49658	1.47912	0.0409154
381	LdBPK_351420.1	Threonyl-tRNA synthetase	LDBPK_351420	1.38401	1.45179	1.4179	0.134386
382	LdBPK_351590.1	Hypothetical Protein	LDBPK_351590	1.40061	1.46651	1.43356	0.127568
383	LdBPK_351620.1	Concanavalin A-like lectin/glucanases superfamily	LDBPK_351620	1.45116	1.39669	1.42392	0.0806957
384	LdBPK_351830.1	Hypothetical Protein	LDBPK_351830	1.55303	1.42388	1.48846	0.0596716
385	LdBPK_352400.1	Aminopeptidase P	LDBPK_352400	1.43958	1.47676	1.45817	0.0673504
386	LdBPK_352470.1	Phosphoinositide-binding protein	LDBPK_352470	1.63404	1.89244	1.76324	0.0446047
387	LdBPK_353000.1	Pentatricopeptide repeat domain containing protein	LDBPK_353000	1.73582	1.97215	1.85399	0.0247343
388	LdBPK_353040.1	3'-5' exonuclease	LDBPK_353040	1.63464	1.81283	1.72374	0.0697697
389	LdBPK_353290.1	Hypothetical Protein	LDBPK_353290	1.34525	1.46219	1.40372	0.0564446
390	LdBPK_353590.1	pre-RNA processing protein PNO 1	LDBPK_353590	1.66961	1.55041	1.61001	0.172954
391	LdBPK_353870.1	Hypothetical Protein	LDBPK_353870	1.52284	1.65143	1.58713	0.0140591
392	LdBPK_353990.1	Chromosome passenger complex (CPC) protein INCENP N terminal	LDBPK_353990	1.56233	1.59975	1.58104	0.0434935
393	LdBPK_354140.1	Hypothetical Protein	LDBPK_354140	1.89633	1.9759	1.93611	0.00527583
394	LdBPK_354230.1	Protein of unknown function (DUF2009)	LDBPK_354230	1.48329	1.62525	1.55427	0.0132464
395	LdBPK_354270.1	Hypothetical Protein	LDBPK_354270	1.62259	1.97965	1.80112	0.0612906
396	LdBPK_354670.1	Hypothetical Protein	LDBPK_354670	1.57801	1.59915	1.58858	0.0163991
397	LdBPK_354790.1	Glycine cleavage system H protein	LDBPK_354790	1.62144	1.60378	1.61261	0.00526691
398	LdBPK_354830.1	Peptidyl-prolyl cis-trans isomerase (cyclophilin-40)	LDBPK_354830	1.76037	1.79536	1.77786	0.0187493
399	LdBPK_354910.1	Proteasome alpha 1 subunit	LDBPK_354910	1.56186	1.87996	1.72091	0.0292443
400	LdBPK_354990.1	Hypothetical Protein	LDBPK_354990	1.55737	1.69234	1.62486	0.019283
401	LdBPK_360050.1	PUF1	LDBPK_360050	1.38148	1.60749	1.49449	0.125028
402	LdBPK_360460.1	Transcription factor IIa	LDBPK_360460	2.06442	2.05679	2.06061	0.00143307
403	LdBPK_360510.1	Hypothetical Protein	LDBPK_360510	1.70038	1.74322	1.7218	0.0153022
404	LdBPK_360590.1	Ubiquitin-like protein	LDBPK_360590	1.87167	1.82747	1.84957	0.00222026
405	LdBPK_360630.1	Hypothetical Protein	LDBPK_360630	2.67444	2.61299	2.64371	0.010676
406	LdBPK_361100.1	Flagellar C1a complex subunit C1a-32	LDBPK_361100	1.37449	1.47098	1.42274	0.111206
407	LdBPK_361240.1	Hypothetical Protein	LDBPK_361240	1.43533	1.41808	1.42671	0.00100399
408	LdBPK_361320.1	Fructose-1,6-bisphosphate aldolase	LDBPK_361320	1.67811	1.78017	1.72914	0.0953341
409	LdBPK_361430.1	Hypothetical Protein	LDBPK_361430	1.87563	1.7552	1.81541	0.0107542
410	LdBPK_361810.1	Sec-34 like family	LDBPK_361810	1.51688	1.56017	1.53852	0.0355979
411	LdBPK_361820.1	Hypothetical Protein	LDBPK_361820	1.99018	2.04327	2.01672	0.0971771
412	LdBPK_361920.1	DEAD Box RNA helicase	LDBPK_361920	1.98841	2.04443	2.01642	0.167565
413	LdBPK_362060.1	TLD	LDBPK_362060	1.50901	1.68741	1.59821	0.0595608
414	LdBPK_362390.1	Guanylate kinase-like protein	LDBPK_362390	1.51913	1.59871	1.55892	0.0747867
415	LdBPK_362440.1	Kinetoplast poly(A) polymerase complex 1 subunit	LDBPK_362440	1.95054	1.97664	1.96359	0.050037
416	LdBPK_362710.1	Related to multifunctional cyclin-dependent kinase pho85-like protein	LDBPK_362710	1.42884	1.54859	1.48872	0.148066
417	LdBPK_362910.1	Hypothetical Protein	LDBPK_362910	1.9124	1.92601	1.91921	0.0264408
418	LdBPK_362940.1	Hypothetical Protein	LDBPK_362940	1.46748	1.50041	1.48394	0.0615586
419	LdBPK_362960.1	Hypothetical Protein	LDBPK_362960	1.61201	1.56053	1.58627	0.014052
420	LdBPK_363270.1	Hypothetical Protein	LDBPK_363270	1.60522	1.61322	1.60922	0.0859188
421	LdBPK_363340.1	Nucleic acid binding protein	LDBPK_363340	1.46742	1.43387	1.45064	0.069378
422	LdBPK_363910.1	Protein of unknown function (DUF498/DUF598)	LDBPK_363910	1.52204	1.50384	1.51294	0.1333
423	LdBPK_364260.1	ISWI complex protein	LDBPK_364260	1.456	1.42269	1.43935	0.00323522
424	LdBPK_364300.1	Glycosyl hydrolase-like protein	LDBPK_364300	1.50513	1.40699	1.45606	0.0113454
425	LdBPK_364440.1	Paraflagellar rod component	LDBPK_364440	1.60138	1.76149	1.68143	0.175575
426	LdBPK_364480.1	Hypothetical Protein	LDBPK_364480	1.38209	1.48819	1.43514	0.0914404
427	LdBPK_364620.1	ATP-dependent DEAD/H RNA helicase	LDBPK_364620	1.4068	1.72533	1.56606	0.0544797
428	LdBPK_364660.1	Hypothetical Protein	LDBPK_364660	1.39686	1.56982	1.48334	0.0777743
429	LdBPK_364920.1	Hypothetical Protein	LDBPK_364920	1.41959	1.53641	1.478	0.126382
430	LdBPK_365230.1	Hypothetical Protein	LDBPK_365230	1.82817	2.34985	2.08901	0.212947
431	LdBPK_365400.1	Vacuolar protein sorting-associated protein-like protein	LDBPK_365400	1.52836	1.52369	1.52603	0.0456458
432	LdBPK_365700.1	L-2-hydroxyglutarate dehydrogenase	LDBPK_365700	1.62271	1.65487	1.63879	0.136324
433	LdBPK_365810.1	emp24/gp25L/p24 family/GOLD	LDBPK_365810	1.42929	1.56362	1.49646	0.0151039
434	LdBPK_365820.1	Hypothetical Protein	LDBPK_365820	1.40402	1.39923	1.40162	0.0140735
435	LdBPK_365920.1	RNA helicase	LDBPK_365920	1.341	1.52998	1.43549	0.052692
436	LdBPK_366410.1	Hypothetical Protein	LDBPK_366410	1.44742	1.45464	1.45103	0.0445689
437	LdBPK_366680.1	40S ribosomal protein S8	LDBPK_366680	1.46566	1.46281	1.46424	0.0836023
438	LdBPK_367140.1	Hypothetical Protein	LDBPK_367140	1.44867	1.49083	1.46975	0.241666
439	LdBPK_367240.1	T-complex protein 1, theta subunit	LDBPK_367240	1.40577	1.52182	1.46379	0.161885
